# Supplementary material for: Anthropometric analysis of orbital and nasal parameters for sexual dimorphism: New anatomical evidences in the field of personal identification through a retrospective observational study
Source: PLoS One. 2023 May 3;18(5):e0284219. doi: 10.1371/journal.pone.0284219 (PMC10155994; doi:10.1371/journal.pone.0284219)
Supplement: S1 Data — (XLSX) [file pone.0284219.s001.xlsx]

## Sheet: Foglio1
N. Case	OH (orbital height)	OW (orbital width)	NW (nasal width)	NH (nasal height)	OI (orbital index)	NI (nasal index)	RONI (OI/NI)	age	gender
1	40	47.5	40	35.5	0.842105	1.12676	0.747368	18	1
2	38	40.5	37	50	0.938272	0.74	1.26793	47	0	OI=OH/OW	0-female
3	34.5	41.5	34.5	48	0.831325	0.71875	1.15663	53	0	NI=NW/NH	1-male
4	40	46	36	46	0.869565	0.782609	1.11111	38	0
5	41	40.5	40.5	51	1.01235	0.794118	1.27481	30	1
6	42	37.5	35.5	54.5	1.12	0.651376	1.71944	28	0
7	38	39	33.5	46.5	0.974359	0.72043	1.35247	42	1
8	31	35	31	43.5	0.885714	0.712644	1.24286	73	0
9	35.5	38.5	34	43.6	0.922078	0.779817	1.18243	68	0
10	42	41.5	36.5	51.5	1.01205	0.708738	1.42796	37	1
11	36.5	36.5	37.5	43.5	1	0.862069	1.16	35	1
12	37.5	40	36.5	47.1	0.9375	0.774947	1.20976	29	0
13	34	41	34	47.5	0.829268	0.715789	1.15854	53	0
14	40.5	40.5	33	50.5	1	0.653465	1.5303	57	1
15	38.5	39	34.5	46.5	0.987179	0.741935	1.33055	67	0
16	39	42	32.5	46.5	0.928571	0.698925	1.32857	33	1
17	39.5	40.5	33.5	45	0.975309	0.744444	1.31012	37	0
18	39	43.5	33	46.5	0.896552	0.709677	1.26332	33	0
19	37	40	33.5	49.5	0.925	0.676768	1.36679	31	0
20	43	40.5	32.5	42	1.06173	0.77381	1.37208	71	0
21	36.5	44.5	36.5	50.6	0.820225	0.721344	1.13708	67	0
22	37.5	41	42.5	59.1	0.914634	0.71912	1.27188	31	1
23	42	43.5	36.6	49.5	0.965517	0.739394	1.30582	40	0
24	34	39.5	37	49	0.860759	0.755102	1.13992	53	0
25	36	42	37.5	51.1	0.857143	0.733855	1.168	38	1
26	40.1	45.5	44	54.5	0.881319	0.807339	1.09163	70	1
27	37	39.5	33.1	45	0.936709	0.735556	1.27347	23	1
28	40	38	44.5	54.5	1.05263	0.816514	1.28918	50	1
29	36.1	43.5	40.5	51.6	0.829885	0.784884	1.05734	34	1
30	37.5	38	38	45.5	0.986842	0.835165	1.18161	50	0
31	37.5	37.5	34.5	44.5	1	0.775281	1.28986	47	1
32	36	40.5	35	54.5	0.888889	0.642202	1.38413	32	1
33	37.5	39	40	52.5	0.961538	0.761905	1.26202	27	1
34	34.1	38	40	56	0.897368	0.714286	1.25632	44	0
35	38.5	41	37.5	52.5	0.939024	0.714286	1.31463	49	1
36	27.5	39	36.5	49	0.705128	0.744898	0.94661	28	0
37	31	42.5	38	51	0.729412	0.745098	0.978947	27	1
38	45	45	40	52	1	0.769231	1.3	30	1
39	50	50	38	54	1	0.703704	1.42105	27	1
40	41	43	39	51	0.953488	0.764706	1.24687	56	0
41	45	53	43	55	0.849057	0.781818	1.086	18	1
42	37	35	30	42	1.05714	0.714286	1.48	18	0
43	37	39	39	48	0.948718	0.8125	1.16765	19	0
44	44	47	39	59	0.93617	0.661017	1.41626	80	1
45	33	39	29	43	0.846154	0.674419	1.25464	18	1
46	29	39	33	53	0.74359	0.622642	1.19425	19	1
47	37	43	38	55	0.860465	0.690909	1.24541	38	1
48	37	38	37	54	0.973684	0.685185	1.42105	62	1
49	40	47	43	51	0.851064	0.843137	1.0094	65	0
50	42	43	41	55	0.976744	0.745455	1.31027	35	0
51	45	49	38	51	0.918367	0.745098	1.23255	19	1
52	42	48	36	49	0.875	0.734694	1.19097	21	1
53	44	46	34	56	0.956522	0.607143	1.57545	26	1
54	33.92	37.37	26.68	45.2	0.90768	0.590265	1.53775	47	1
55	32.03	45.93	30.25	53.52	0.697366	0.565209	1.23382	40	1
56	36.6	42.46	26.35	46.48	0.861988	0.56691	1.5205	58	1
57	35.39	37.48	28.76	43.63	0.944237	0.659179	1.43244	19	1
58	30.03	40.18	29.1	54.14	0.747387	0.537495	1.3905	41	1
59	33.32	38.72	28.75	46.88	0.860537	0.613268	1.4032	44	0
60	48	48.2	36	58	0.995851	0.62069	1.60443	31	1
61	21	43	29	48	0.488372	0.604167	0.80834	18	1
62	34	40	27	46	0.85	0.586957	1.44815	18	0
63	41	44	43	36	0.931818	1.19444	0.780127	61	1
64	42	43	40	54	0.976744	0.740741	1.3186	52	0
65	35	42	36	57	0.833333	0.631579	1.31944	36	1
66	43	44	34	54	0.977273	0.62963	1.55214	26	1
67	38	43	30	48	0.883721	0.625	1.41395	27	1
68	41	45	33	47	0.911111	0.702128	1.29764	39	0
69	32	42	41	51	0.761905	0.803922	0.947735	50	1
70	51	54	35	58	0.944444	0.603448	1.56508	21	1
71	41	49	35	58	0.836735	0.603448	1.38659	19	1
72	38	46	42	63	0.826087	0.666667	1.23913	18	1
73	45	45	46	59	1	0.779661	1.28261	31	1
74	48	46	42	62	1.04348	0.677419	1.54037	55	0
75	37	40	32	51	0.925	0.627451	1.47422	18	0
76	42	45	37	59	0.933333	0.627119	1.48829	15	1
77	46	54	41	51	0.851852	0.803922	1.05962	38	0
78	47	46	45	66	1.02174	0.681818	1.49855	86	0
79	50	56	44	55	0.892857	0.8	1.11607	72	1
80	40	41	32	48	0.97561	0.666667	1.46341	22	1
81	29	34	22	34	0.852941	0.647059	1.31818	6	1
82	30	37	30	47	0.810811	0.638298	1.27027	59	0
83	33	39	30	39	0.846154	0.769231	1.1	29	0
84	34	34	27	34	1	0.794118	1.25926	3	1
85	48	47	43	60	1.02128	0.716667	1.42504	30	1
86	42	41	35	51	1.02439	0.686275	1.49268	14	1
87	39	36	34	45	1.08333	0.755556	1.43382	22	0
88	44	43	32	50	1.02326	0.64	1.59884	24	0
89	43	41	27	52	1.04878	0.519231	2.01987	10	1
98	48	47	48	61	1.02128	0.786885	1.29787	61	1
91	39	44	33	59	0.886364	0.559322	1.58471	36	0
92	46	42	43	61	1.09524	0.704918	1.55371	56	1
93	47	42	39	58	1.11905	0.672414	1.66422	54	1
94	37	37	32	51	1	0.627451	1.59375	62	1
95	39	45	33	54	0.866667	0.611111	1.41818	26	1
96	48	42	35	59	1.14286	0.59322	1.92653	60	0
97	35	37	28	30	0.945946	0.933333	1.01351	4	0
98	46	47	43	64	0.978723	0.671875	1.4567	35	1
99	42	49	39	54	0.857143	0.722222	1.18681	37	0
100	41	37	28	49	1.10811	0.571429	1.93919	9	1
101	38	39	31	48	0.974359	0.645833	1.50868	11	0
102	41	45	38	55	0.911111	0.690909	1.31871	18	1
103	44	39	31	60	1.12821	0.516667	2.18362	18	1
104	46	45	37	61	1.02222	0.606557	1.68529	25	1
105	26	36	25	30	0.722222	0.833333	0.866667	4	1
106	44	43	45	58	1.02326	0.775862	1.31886	69	1
107	38	43	43	59	0.883721	0.728814	1.21255	26	1
108	42	45	35	54	0.933333	0.648148	1.44	48	0
109	41	44	34	58	0.931818	0.586207	1.58957	23	0
110	45	48	36	58	0.9375	0.62069	1.51042	18	1
111	40	44	29	45	0.909091	0.644444	1.41066	21	0
112	40	43	36	56	0.930233	0.642857	1.44703	39	0
113	48	43	34	62	1.11628	0.548387	2.03557	60	0
114	40	36	31	44	1.11111	0.704545	1.57706	9	1
115	47	49	39	59	0.959184	0.661017	1.45107	35	1
116	28	39	20	32	0.717949	0.625	1.14872	3	1
117	39	40	36	51	0.975	0.705882	1.38125	35	1
118	34	41	30	53	0.829268	0.566038	1.46504	21	1
119	37	39	34	51	0.948718	0.666667	1.42308	42	1
120	36	40	34	50	0.9	0.68	1.32353	54	1
121	38	42	26	47	0.904762	0.553191	1.63553	9	0
122	49	50	35	59	0.98	0.59322	1.652	19	1
123	47	53	42	59	0.886792	0.711864	1.24573	18	1
124	31	33	31	36	0.939394	0.861111	1.09091	4	1
125	45	49	46	64	0.918367	0.71875	1.27773	19	0
126	47	48	36	59	0.979167	0.610169	1.60475	79	1
127	36	38	32	50	0.947368	0.64	1.48026	66	1
128	34	37	32	47	0.918919	0.680851	1.34966	38	0
129	39	38	34	50	1.02632	0.68	1.50929	16	1
130	42	41	31	50	1.02439	0.62	1.65224	20	1
131	46	46	46	65	1	0.707692	1.41304	19	1
132	43	41	31	51	1.04878	0.607843	1.72541	48	0
133	36	36	23	34	1	0.676471	1.47826	4	1
134	46	45	35	65	1.02222	0.538462	1.89841	46	1
135	40	43	32	52	0.930233	0.615385	1.51163	73	1
136	41	37	24	29	1.10811	0.827586	1.33896	2	1
137	38	34	23	27	1.11765	0.851852	1.31202	1	0
138	48	48	39	63	1	0.619048	1.61538	31	1
139	41	41	37	60	1	0.616667	1.62162	17	1
140	32	38	19	33	0.842105	0.575758	1.4626	3	1
141	40	36	26	44	1.11111	0.590909	1.88034	14	1
142	38	47	31	44	0.808511	0.704545	1.14756	37	0
143	44	42	26	39	1.04762	0.666667	1.57143	3	1
144	47	50	34	62	0.94	0.548387	1.71412	81	1
145	45	44	39	64	1.02273	0.609375	1.67832	69	1
146	42	44	34	58	0.954545	0.586207	1.62834	23	1
147	40	42	31	54	0.952381	0.574074	1.65899	19	1
148	40	39	33	46	1.02564	0.717391	1.42968	46	0
149	34	38	32	47	0.894737	0.680851	1.31414	44	0
150	41	42	38	54	0.97619	0.703704	1.38722	66	0
151	32	37	26	36	0.864865	0.722222	1.19751	5	0
152	45	44	31	55	1.02273	0.563636	1.81452	22	0
153	45	47	37	52	0.957447	0.711538	1.3456	41	0
154	40	41	29	49	0.97561	0.591837	1.64844	10	1
155	44	45	35	54	0.977778	0.648148	1.50857	19	0
156	38	40	31	48	0.95	0.645833	1.47097	11	1
157	45	39	39	59	1.15385	0.661017	1.74556	70	1
158	40	40	38	56	1	0.678571	1.47368	67	0
159	39	42	32	44	0.928571	0.727273	1.27679	7	0
160	41	40	27	35	1.025	0.771429	1.3287	25	0
161	45	43	35	37	1.04651	0.945946	1.10631	42	0
162	42	48	39	61	0.875	0.639344	1.36859	12	0
163	42	45	40	59	0.933333	0.677966	1.37667	71	0
164	37	38	26	41	0.973684	0.634146	1.53543	69	0
165	37	35	24	28	1.05714	0.857143	1.23333	19	0
167	39	46	30	43	0.847826	0.697674	1.21522	18	0
168	31.12	35.37	24	44	0.879842	0.545455	1.61304	17	0
169	32	45	30	53	0.711111	0.566038	1.2563	19	0
170	36	42	27	45	0.857143	0.6	1.42857	21	0
171	34.5	35.1	29	44	0.982906	0.659091	1.49131	18	0
172	29	39	30	55	0.74359	0.545455	1.36325	16	0
173	31	36	26	43	0.861111	0.604651	1.42415	25	0
174	48	48	36	58	1	0.62069	1.61111	80	0
175	34	40	27	46	0.85	0.586957	1.44815	28	0
176	21	43	29	48	0.488372	0.604167	0.80834	18	0
177	42	45	44	37	0.933333	1.18919	0.784848	79	0
178	29	40	21	33	0.725	0.636364	1.13929	16	0
179	39	40	36	51	0.975	0.705882	1.38125	20	0
180	34	41	30	53	0.829268	0.566038	1.46504	19	0
181	36	38	34	51	0.947368	0.666667	1.42105	18	0
182	35	36	34	50	0.972222	0.68	1.42974	21	0
183	39	42	27	46	0.928571	0.586957	1.58201	56	0
184	48	50	36	58	0.96	0.62069	1.54667	31	0
185	47	49	41	58	0.959184	0.706897	1.35689	17	0
186	30	38	30	35	0.789474	0.857143	0.921053	3	0
187	45	48	44	62	0.9375	0.709677	1.32102	14	0
188	47	50	38	61	0.94	0.622951	1.50895	37	0
189	36	38	34	53	0.947368	0.641509	1.47678	3	0
190	34	37	36	47	0.918919	0.765957	1.1997	81	0
191	39	41	36	52	0.95122	0.692308	1.37398	69	0
192	42	45	34	54	0.933333	0.62963	1.48235	23	0
193	45	45	46	65	1	0.707692	1.41304	20	0
194	39	46	42	50	0.847826	0.84	1.00932	65	0
195	41	42	40	54	0.97619	0.740741	1.31786	35	0
196	40	45	44	54	0.888889	0.814815	1.09091	70	1
197	37.5	39.1	34.9	46.5	0.959079	0.750538	1.27786	29	1
198	40	42.1	46	56	0.950119	0.821429	1.15667	68	1
199	36	37	40	51	0.972973	0.784314	1.24054	21	1
200	37	39	39	47	0.948718	0.829787	1.14333	42	1
201	37	43	34	44	0.860465	0.772727	1.11354	54	1
202	36	41	36	56	0.878049	0.642857	1.36585	10	1
203	39.5	45	40	52.5	0.877778	0.761905	1.15208	66	1
204	41	37	32.5	45.5	1.10811	0.714286	1.55135	9	1
205	46	48	38	58	0.958333	0.655172	1.46272	35	1
206	29	40	21	33	0.725	0.636364	1.13929	4	1
207	39.5	40.5	37	52.5	0.975309	0.704762	1.38388	35	1
208	33	40	32	55	0.825	0.581818	1.41797	21	1
209	38	40	35	52	0.95	0.673077	1.41143	42	1
210	36	40	34	50	0.9	0.68	1.32353	54	1
211	37	43	38.5	52.4	0.860465	0.734733	1.17113	38	1
212	41	45.5	45	55.5	0.901099	0.810811	1.11136	70	1
213	38	40	34.1	46.1	0.95	0.739696	1.28431	23	1
214	39	40	44.5	54.5	0.975	0.816514	1.1941	50	1
215	35	41	40.5	51.6	0.853659	0.784884	1.08762	34	1
216	36	36	39	44	1	0.886364	1.12821	50	1
217	38	38	35.5	45.5	1	0.78022	1.28169	47	1
218	37	41.5	36	55	0.891566	0.654545	1.36212	32	1
219	39	39	40	52.6	1	0.760456	1.315	27	1
220	34	37	41	55	0.918919	0.745455	1.2327	44	1
221	39	41.5	38	53	0.939759	0.716981	1.31072	49	1
222	28	39.5	37	49.5	0.708861	0.747475	0.948341	28	1
223	33	45.5	41	54	0.725275	0.759259	0.95524	27	1
224	44	44	40	52	1	0.769231	1.3	30	1
225	49	49.5	39	55	0.989899	0.709091	1.39601	27	1
226	35	36	28	35	0.972222	0.8	1.21528	5	1
227	47	46.5	42	59	1.01075	0.711864	1.41987	31	1
228	41.5	42	35.5	51.6	0.988095	0.687984	1.43622	50	1
229	39.5	47.5	34	48	0.831579	0.708333	1.17399	31	1
230	28	40	31.5	51.5	0.7	0.61165	1.14444	49	0
231	48	47.5	40	54	1.01053	0.740741	1.36421	39	0
232	39	48	36	51	0.8125	0.705882	1.15104	30	1
233	34	38	33	42	0.894737	0.785714	1.13876	40	0
234	38.5	43	34	50	0.895349	0.68	1.31669	32	1
235	39	44	35	49	0.886364	0.714286	1.24091	29	0
236	38	37	32.5	51.6	1.02703	0.629845	1.6306	30	0
237	42.5	37.5	34.5	35.5	1.13333	0.971831	1.16618	43	1
238	34.5	37	36	50	0.932432	0.72	1.29505	74	0
239	36	36.5	35.5	51	0.986301	0.696078	1.41694	71	1
240	37.5	43.5	40	48.1	0.862069	0.831601	1.03664	69	0
241	41.6	44.5	37	52.1	0.934831	0.710173	1.31634	37	1
242	35.5	39	41.5	52.6	0.910256	0.788973	1.15372	36	1
243	37	41	36	50	0.902439	0.72	1.25339	38	0
245	38.5	42.5	33.5	49.5	0.905882	0.676768	1.33854	31	0
244	35.5	37	36.5	47	0.959459	0.776596	1.23547	30	0
245	42	36	36.5	52.6	1.16667	0.693916	1.68128	59	1
246	39	38.5	36	49	1.01299	0.734694	1.37879	34	0
247	34	38.5	37.5	46	0.883117	0.815217	1.08329	65	0
248	37	39.5	34	49	0.936709	0.693878	1.34996	30	1
249	39	40.5	36.6	48	0.962963	0.7625	1.2629	35	1
250	40.5	44	32.5	48	0.920455	0.677083	1.35944	34	0
251	35.5	37	33	50.5	0.959459	0.653465	1.46826	33	0
